# Supplementary material for: Population-specific, recent positive directional selection suggests adaptation of human male reproductive genes to different environmental conditions
Source: BMC Evol Biol. 2020 Feb 13;20:27. doi: 10.1186/s12862-019-1575-0 (PMC7020506; doi:10.1186/s12862-019-1575-0)
Supplement: Supplementary file 1 — Additional file 1: Table S1. Results of the adaptive branch-site random effects likelihood (aBSREL) analysis. [file 12862_2019_1575_MOESM1_ESM.xlsx]

## Sheet: Tabelle1
Name	B	LRT	Test p-value	Uncorrected p-value	ω distribution over sites
ABHD1_PANTRO4	0.0037	3.0703	0.8057	0.0806	ω1 = 10000000000 (100%)
ABHD1_HOMSAP	0.0037	3.1927	0.8314	0.0756	ω1 = 10000000000 (100%)
ABHD1_CALJAC	0.0418	2.5347	0.9607	0.1067	ω1 = 0.141 (89%)
					ω2 = 4.85 (11%)
ABHD1_MACMUL	0.0072	0	1	1	ω1 = 0.788 (100%)
ABHD1_PAPANU	0.007	0	1	1	ω1 = 0.761 (100%)
ABHD1_PONABE2	0.0108	0	1	1	ω1 = 0.420 (100%)
ABHD1_GORGOR3	0.0068	0.1546	1	0.4165	ω1 = 1.37 (100%)
Node1	0.0007	0	1	1	ω1 = 0.00 (100%)
Node2	0.0086	0	1	1	ω1 = 0.179 (100%)
Node3	0.0041	0.2464	1	0.92	ω1 = 1.93 (100%)
Node5	0.014	0	1	1	ω1 = 0.898 (100%)
ACTL7A_CALJAC	0.0611	0.4464	1	0.3408	ω1 = 0.00 (82%)
					ω2 = 1.51 (18%)
ACTL7A_MACMUL	0.0011	0	1	1	ω1 = 0.00 (100%)
ACTL7A_PAPANU	0.0012	0	1	1	ω1 = 0.1 (100%)
ACTL7A_PONABE	0.0078	0	1	1	ω1 = 0.114 (100%)
ACTL7A_PANTRO	0.0065	0	1	1	ω1 = 0.121 (100%)
ACTL7A_HOMSAP	0.0027	0	1	1	ω1 = 0.368 (100%)
ACTL7A_GORGOR	0.0055	0	1	1	ω1 = 0.846 (100%)
Node1	0.0059	0	1	1	ω1 = 0.00 (100%)
Node2	0.0021	0	1	1	ω1 = 0.00 (100%)
Node5	0.0112	0	1	1	ω1 = 0.0251 (100%)
Node8	0.0007	0	1	1	ω1 = 0.268 (100%)
ABHD1_PANTRO4	0.0037	3.0708	0.8055	0.0806	ω1 = 10000000000 (100%)
ABHD1_HOMSAP	0.0037	3.1889	0.8331	0.0757	ω1 = 10000000000 (100%)
ABHD1_CALJAC	0.0418	2.5333	0.9614	0.1068	ω1 = 0.145 (90%)
					ω2 = 4.88 (10%)
ABHD1_MACMUL	0.0072	0	1	1	ω1 = 0.788 (100%)
ABHD1_PAPANU	0.007	0	1	1	ω1 = 0.761 (100%)
ABHD1_PONABE2	0.0108	0	1	1	ω1 = 0.420 (100%)
ABHD1_GORGOR3	0.0068	0.1546	1	0.4165	ω1 = 1.37 (100%)
Node1	0.0007	0	1	1	ω1 = 0.00 (100%)
Node2	0.0086	0	1	1	ω1 = 0.179 (100%)
Node3	0.0041	0.2457	1	0.93	ω1 = 1.93 (100%)
Node5	0.014	0	1	1	ω1 = 0.898 (100%)
ADAM2_CALJAC	0.0625	4.305	0.21	0.0425	ω1 = 0.562 (97%)
					ω2 = 12.3 (2.8%)
ADAM2_MACFAS	0.0017	0	1	1	ω1 = 0.116 (100%)
ADAM2_PAPANU	0.0033	0	1	1	ω1 = 0.00 (100%)
ADAM2_PONABE	0.01	0	1	1	ω1 = 0.391 (100%)
ADAM2_HOMSAP	0.0034	0.0236	1	0.4721	ω1 = 1.14 (100%)
ADAM2_PANTRO	0.0053	0	1	1	ω1 = 0.869 (100%)
Node1	0.0044	0	1	1	ω1 = 0.654 (100%)
Node3	0.0258	0.7244	1	0.2878	ω1 = 1.35 (100%)
Node7	0.0064	0	1	1	ω1 = 0.710 (100%)
ADAM18_CALJAC	0.05	0	1	1	ω1 = 0.453 (100%)
ADAM18_MACMUL	0.0042	0	1	1	ω1 = 0.175 (100%)
ADAM18_PAPANU	0.0037	0	1	1	ω1 = 0.669 (100%)
ADAM18_PONABE	0.0147	0	1	1	ω1 = 0.582 (100%)
ADAM18_PANTRO	0.0048	0	1	1	ω1 = 0.820 (100%)
ADAM18_HOMSAP	0	0	1	1	ω1 = 0.474 (100%)
ADAM18_GORGOR	0.0041	0	1	1	ω1 = 0.302 (100%)
Node1	0	0.0234	1	0.4722	ω1 = 1.13 (100%)
Node2	0.0076	0	1	1	ω1 = 0.850 (100%)
Node4	0.0119	0	1	1	ω1 = 0.653 (100%)
Node8	0.0004	0.5539	1	0.3188	ω1 = 10000000000 (100%)
AKAP4_CALJAC	0.0853	16.0841	0.0012	0.0001	ω1 = 0.966 (95%)
					ω2 = 15.3 (4.8%)
AKAP4_PANTRO	0.0023	7.065	0.1034	0.0103	ω1 = 0.00 (99%)
					ω2 = 353 (0.82%)
AKAP4_MACMUL	0.0021	0	1	1	ω1 = 0.400 (100%)
AKAP4_PAPANU	0.0022	0	1	1	ω1 = 0.294 (100%)
AKAP4_PONABE	0.0071	0	1	1	ω1 = 0.433 (100%)
AKAP4_GORGOR	0.0052	0.4345	1	0.3434	ω1 = 1.52 (100%)
AKAP4_HOMSAP	0.0021	0	1	1	ω1 = 0.274 (100%)
Node1	0.006	0	1	1	ω1 = 0.620 (100%)
Node2	0.0069	0.1716	1	0.4111	ω1 = 1.29 (100%)
Node4	0.0069	0	1	1	ω1 = 0.224 (100%)
Node9	0.0011	0	1	1	ω1 = 0.833 (100%)
BIRC5_CALJAC	0.0188	0	1	1	ω1 = 0.166 (100%)
BIRC5_MACMAL	0.0091	0	1	1	ω1 = 0.128 (100%)
BIRC5_PAPANU	0.0052	0	1	1	ω1 = 0.415 (100%)
BIRC5_GORGOR	0.0014	0	1	1	ω1 = 1.00 (100%)
BIRC5_HOMSAP	0.0018	0.6846	1	0.2946	ω1 = 10000000000 (100%)
BIRC5_PONABE	0.0006	0	1	1	ω1 = 1.00 (100%)
BIRC5_PANTRO	0	0	1	1	ω1 = 1.00 (100%)
Node1	0.0029	0	1	1	ω1 = 0.179 (100%)
Node2	0.002	0	1	1	ω1 = 1.00 (100%)
Node4	0.0054	0	1	1	ω1 = 0.00 (100%)
Node8	0.0007	0.0018	1	0.4929	ω1 = 10000000000 (100%)
BOD1L2_CALJAC	0.0834	0	1	1	ω1 = 0.192 (100%)
BOD1L2_MACMUL	0.004	1.1231	1	0.229	ω1 = 10000000000 (100%)
BOD1L2_PAPANU	0.0092	0	1	1	ω1 = 0.267 (100%)
BOD1L2_PONABE	0.0125	0.0457	1	0.4594	ω1 = 1.27 (100%)
BOD1L2_HOMSAP	0.001	0	1	1	ω1 = 1.00 (100%)
BOD1L2_PANTRO	0.0029	0	1	1	ω1 = 0.7 (100%)
BOD1L2_GORGOR	0.0097	0	1	1	ω1 = 0.600 (100%)
Node1	0.0022	0	1	1	ω1 = 0.329 (100%)
Node2	0.0108	0	1	1	ω1 = 0.700 (100%)
Node3	0.0212	0	1	1	ω1 = 0.666 (100%)
Node5	0.0362	0.2466	1	0.91	ω1 = 1.35 (100%)
BPIFA3_GORGOR	0.0102	5.6049	0.2396	0.0218	ω1 = 10000000000 (100%)
BPIFA3_CALJAC	0.0869	0	1	1	ω1 = 0.905 (100%)
BPIFA3_MACMUL	0.0023	1.1306	1	0.228	ω1 = 10000000000 (100%)
BPIFA3_PAPANU	0.007	0.2265	1	0.3947	ω1 = 1.66 (100%)
BPIFA3_PONABE	0.0144	0	1	1	ω1 = 0.220 (100%)
BPIFA3_HOMSAP	0.0036	2.2862	1	0.1218	ω1 = 10000000000 (100%)
BPIFA3_PANTRO	0.0072	0.0889	1	0.4401	ω1 = 1.40 (100%)
Node1	0.0112	0	1	1	ω1 = 0.296 (100%)
Node2	0.0152	0	1	1	ω1 = 0.951 (100%)
Node4	0.0108	0	1	1	ω1 = 0.585 (100%)
Node9	0.0019	0	1	1	ω1 = 0.0 (100%)
C1ORF105_GORGOR	0.0135	3.5088	0.577	0.0641	ω1 = 10000000000 (100%)
C1ORF105_MACMUL	0.0041	0	1	1	ω1 = 0.429 (100%)
C1ORF105_PAPANU	0.0033	1.3927	1	0.1971	ω1 = 10000000000 (100%)
C1ORF105_PONABE	0.0082	0.06	1	0.4631	ω1 = 1.25 (100%)
C1ORF105_HOMSAP	0.0035	1.2955	1	0.208	ω1 = 10000000000 (100%)
C1ORF105_PANTRO	0.0058	0	1	1	ω1 = 0.425 (100%)
Node1	0.0011	0	1	1	ω1 = 1.00 (100%)
Node2	0.0053	0	1	1	ω1 = 0.874 (100%)
Node3	0.0296	0	1	1	ω1 = 0.814 (100%)
C9ORF43_PONABE	0.0233	17.0295	0.0006	0.0001	ω1 = 1.00 (98%)
					ω2 = ∞ (1.8%)
C9ORF43_HOMSAP	0.0054	5.2132	0.213	0.0266	ω1 = 10000000000 (100%)
C9ORF43_CALJAC	0.0649	0.0461	1	0.4592	ω1 = 1.06 (100%)
C9ORF43_GORGOR	0.0098	0	1	1	ω1 = 0.751 (100%)
C9ORF43_PANTRO	0.0034	0	1	1	ω1 = 0.677 (100%)
C9ORF43_MACMUL	0.006	0	1	1	ω1 = 0.527 (100%)
Node1	0.0152	0	1	1	ω1 = 0.701 (100%)
Node3	0.0179	0	1	1	ω1 = 0.945 (100%)
Node7	0.0027	0.0172	1	0.4766	ω1 = 1.19 (100%)
C9ORF131_HOMSAP	0.0061	6.7513	0.1092	0.0121	ω1 = 7.19 (100%)
C9ORF131_PANTRO	0.0052	5.8289	0.1554	0.0194	ω1 = 0.0297 (98%)
					ω2 = 45.8 (1.7%)
Node1	0.0007	2.2229	0.8815	0.1259	ω1 = 10000000000 (100%)
C9ORF131_MACMUL	0.0042	0	1	1	ω1 = 0.609 (100%)
C9ORF131_PAPANU	0.0055	0.0125	1	0.4804	ω1 = 1.08 (100%)
C9ORF131_PONABE	0.0111	0	1	1	ω1 = 0.608 (100%)
C9ORF131_GORGOR	0.0058	0.0905	1	0.4394	ω1 = 1.18 (100%)
Node2	0.0052	0.1535	1	0.4169	ω1 = 1.25 (100%)
Node3	0.0318	0	1	1	ω1 = 0.940 (100%)
C12ORF40_HOMSAP	0.0041	4.8685	0.3495	0.0318	ω1 = 10000000000 (100%)
C12ORF40_CALJAC	0.0573	3.0888	0.798	0.0798	ω1 = 0.390 (87%)
					ω2 = 4.34 (13%)
Node1	0.0025	2.8074	0.8323	0.0925	ω1 = 10000000000 (100%)
C12ORF40_MACMUL	0.0022	0	1	1	ω1 = 0.987 (100%)
C12ORF40_PAPANU	0.003	0.3206	1	0.3698	ω1 = 1.82 (100%)
C12ORF40_PONABE	0.0093	0	1	1	ω1 = 0.557 (100%)
C12ORF40_GORGOR	0.0057	0.5689	1	0.3159	ω1 = 1.74 (100%)
C12ORF40_PANTRO	0.0015	1.8162	1	0.1565	ω1 = 10000000000 (100%)
Node2	0.0045	0.837	1	0.2695	ω1 = 2.50 (100%)
Node3	0.0065	0	1	1	ω1 = 0.368 (100%)
Node5	0.0212	0	1	1	ω1 = 0.587 (100%)
C16ORF82_CALJAC	0.1076	0	1	1	ω1 = 0.597 (100%)
C16ORF82_MACMUL	0.0097	0.1565	1	0.4159	ω1 = 10000000000 (100%)
C16ORF82_PAPANU	0.0078	0.0015	1	0.4936	ω1 = 1.03 (100%)
C16ORF82_PONABE	0.0191	0	1	1	ω1 = 0.926 (100%)
TC16ORF82_GORGOR	0.0083	0	1	1	ω1 = 0.187 (100%)
C16ORF82_HOMSAP	0.0057	0	1	1	ω1 = 0.742 (100%)
C16ORF82_PANTRO	0.0051	0	1	1	ω1 = 0.00 (100%)
Node1	0.0036	0	1	1	ω1 = 0.229 (100%)
Node3	0.0076	0	1	1	ω1 = 0.124 (100%)
Node4	0.044	1.0701	1	0.2359	ω1 = 1.75 (100%)
Node8	0.0011	0	1	1	ω1 = 0.00 (100%)
CATSPER1_CALJAC	0.1153	5.2692	0.2845	0.0259	ω1 = 0.688 (96%)
					ω2 = 11.8 (3.7%)
Node5	0.0342	4.8126	0.327	0.0327	ω1 = 0.658 (98%)
					ω2 = 23.7 (1.8%)
CATSPER1_MACMUL	0.0089	0	1	1	ω1 = 0.654 (100%)
CATSPER1_PAPANU	0.0094	0	1	1	ω1 = 0.446 (100%)
CATSPER1_PONABE	0.0157	0	1	1	ω1 = 0.761 (100%)
CATSPER1_GORGOR	0.0086	0	1	1	ω1 = 0.340 (100%)
CATSPER1_HOMSAP	0.0032	0	1	1	ω1 = 0.954 (100%)
CATSPER1_PANTRO	0.0046	0	1	1	ω1 = 0.445 (100%)
Node1	0.0049	0	1	1	ω1 = 0.371 (100%)
Node2	0.0079	0	1	1	ω1 = 0.591 (100%)
Node3	0.0133	0	1	1	ω1 = 0.607 (100%)
CCDC1_PAPANU	0.003	3.8987	0.5761	0.0524	ω1 = 0.00 (99%)
					ω2 = 60.8 (1.2%)
CCDC1_CALJAC	0.04	0	1	1	ω1 = 0.469 (100%)
CCDC1_MACMUL	0.0075	0	1	1	ω1 = 0.112 (100%)
CCDC1_PONABE	0.0068	0	1	1	ω1 = 0.649 (100%)
CCDC1_PANTRO	0.0039	0	1	1	ω1 = 0.307 (100%)
CCDC1_HOMSAP	0.0014	1.9582	1	0.145	ω1 = 10000000000 (100%)
CCDC1_GORGOR	0.0026	0.1713	1	0.4112	ω1 = 1.55 (100%)
Node1	0.0027	0	1	1	ω1 = 0.00 (100%)
Node2	0.0053	0	1	1	ω1 = 0.803 (100%)
Node4	0.0106	0	1	1	ω1 = 0.0774 (100%)
Node9	0.0007	0	1	1	ω1 = 1.00 (100%)
CCDC169_CALJAC	0.0596	0.1515	1	0.4175	ω1 = 1.16 (100%)
CCDC169_GORGOR	0.0067	2.5208	1	0.1075	ω1 = 10000000000 (100%)
CCDC169_HOMSAP	0.0048	2.3086	1	0.1203	ω1 = 10000000000 (100%)
CCDC169_PANTRO	0.003	0	1	1	ω1 = 0.00 (100%)
CCDC169_PONABE	0.0064	0	1	1	ω1 = 0.533 (100%)
CCDC169_MACMUL	0.0014	0.0945	1	0.4379	ω1 = 10000000000 (100%)
CCDC169_PANANU	0.0064	0	1	1	ω1 = 0.609 (100%)
Node1	0.004	2.4082	1	0.1141	ω1 = 10000000000 (100%)
Node3	0.0049	0	1	1	ω1 = 0.163 (100%)
Node6	0.0064	0.0961	1	0.4372	ω1 = 1.42 (100%)
Node8	0.006	0.2797	1	0.02	ω1 = 1.78 (100%)
CCDC173_CALJAC	0.0319	0	1	1	ω1 = 0.442 (100%)
CCDC173_MACMUL	0.0022	0	1	1	ω1 = 0.368 (100%)
CCDC173_PAPANU	0.0021	0	1	1	ω1 = 0.794 (100%)
CCDC173_PONABE	0.008	0	1	1	ω1 = 0.234 (100%)
CCDC173_GORGOR	0.0042	0	1	1	ω1 = 0.743 (100%)
CCDC173_HOMSAP	0.0015	1.9172	1	0.1483	ω1 = 10000000000 (100%)
CCDC173_PANTRO	0.0046	0	1	1	ω1 = 0.961 (100%)
Node1	0.0003	0.475	1	0.3347	ω1 = 10000000000 (100%)
Node2	0.0059	0	1	1	ω1 = 0.888 (100%)
Node4	0.0121	0	1	1	ω1 = 0.0813 (100%)
Node9	0.0013	0	1	1	ω1 = 0.00 (100%
CENPU_CALJAC	0.0877	4.0247	0.5398	0.0491	ω1 = 0.785 (97%)
					ω2 = 15.5 (2.9%)
CENPU_GORGOR	0.005	3.08	0.5482	0.0685	ω1 = 10000000000 (100%)
CENPU_PAPANU	0	3.3956	0.612	0.068	ω1 = 10000000000 (100%)
CENPU_MACMUL	0.0042	3.4127	0.674	0.0674	ω1 = 10000000000 (100%)
CENPU_PONABE	0.0171	0.7475	1	0.2839	ω1 = 1.65 (100%)
CENPU_HOMSAP	0.0023	1.9364	1	0.1467	ω1 = 10000000000 (100%)
CENPU_PANTRO	0.005	0	1	1	ω1 = 0.973 (100%)
Node1	0.0068	0	1	1	ω1 = 0.459 (100%)
Node2	0.011	0	1	1	ω1 = 0.866 (100%)
Node4	0.0189	0	1	1	ω1 = 0.690 (100%)
Node9	0.0018	0	1	1	ω1 = 0.891 (100%)
Node4	0.012	4.2111	0.4902	0.0446	ω1 = 0.167 (98%)
					ω2 = 28.1 (2.5%)
CHRM5_CALJAC	0.0355	0	1	1	ω1 = 0.2 (100%)
CHRM5_MACMUL	0.0032	0	1	1	ω1 = 0.713 (100%)
CHRM5_PAPANU	0.0044	0	1	1	ω1 = 0.155 (100%)
CHRM5_PONABE	0.0104	0	1	1	ω1 = 0.283 (100%)
CHRM5_PANTRO	0.0049	0	1	1	ω1 = 0.0564 (100%)
CHRM5_HOMSAP	0.0012	1.3394	1	0.203	ω1 = 10000000000 (100%)
CHRM5_GORGOR	0	0.4547	1	0.339	ω1 = 2.00 (100%)
Node1	0.0029	0	1	1	ω1 = 0.350 (100%)
Node2	0.0051	0	1	1	ω1 = 0.447 (100%)
Node9	0.0001	0	1	1	ω1 = 1.00 (100%)
CPXCR1_PONABE	0.0098	4.8033	0.3285	0.0329	ω1 = 10000000000 (100%)
Node7	0.0071	4.8661	0.3499	0.0318	ω1 = 10000000000 (100%)
CPXCR1_CALJAC	0.1439	0	1	1	ω1 = 0.853 (100%)
CPXCR1_MACMUL	0.007	0	1	1	ω1 = 0.930 (100%)
CPXCR1_PAPANU	0.0035	0	1	1	ω1 = 0.00 (100%)
CPXCR1_GORGOR	0.0062	0	1	1	ω1 = 0.545 (100%)
CPXCR1_HOMSAP	0.0025	1.2378	1	0.2147	ω1 = 10000000000 (100%)
CPXCR1_PANTRO	0.0053	0.1235	1	0.4271	ω1 = 1.46 (100%)
Node2	0.046	0.0677	1	0.4489	ω1 = 1.10 (100%)
Node5	0.0026	0.6244	1	0.3054	ω1 = 10000000000 (100%)
Node9	0.0062	0.39	1	0.3653	ω1 = 1.82 (100%)
Node1	0.016	4.306	0.19	0.0424	ω1 = 10000000000 (100%)
CSAG1_HOMSAP	0.0429	1.8229	1	0.156	ω1 = 3.48 (100%)
CSAG1_MACMUL	0.0028	0	1	1	ω1 = 0.00 (100%)
CSAG1_PAPANU	0.0079	0	1	1	ω1 = 0.182 (100%)
CSAG1_PONABE	0.0247	0.2176	1	0.3973	ω1 = 1.67 (100%)
CSAG1_PANTRO	0.0269	1.9093	1	0.1489	ω1 = 3.53 (100%)
CSAG1_GORGOR	0.0082	1.089	1	0.2334	ω1 = 10000000000 (100%)
Node4	0.0048	0	1	1	ω1 = 1.00 (100%)
Node5	0.0457	0	1	1	ω1 = 0.709 (100%)
CSTL1_CALJAC	0.0515	0	1	1	ω1 = 0.376 (100%)
CSTL1_MACMUL	0.0025	0	1	1	ω1 = 0.00 (100%)
CSTL1_PAPANU	0.0025	0	1	1	ω1 = 0.00 (100%)
CSTL1_PONABE	0.0154	0	1	1	ω1 = 0.278 (100%)
CSTL1_GORGOR	0.011	0	1	1	ω1 = 0.446 (100%)
CSTL1_HOMSAP	0.0064	2.1342	1	0.132	ω1 = 10000000000 (100%)
CSTL1_PANTRO	0.0076	0.0065	1	0.4862	ω1 = 1.10 (100%)
Node1	0.0046	0	1	1	ω1 = 0.194 (100%)
Node3	0.0159	0	1	1	ω1 = 0.00 (100%)
Node7	0.0016	0	1	1	ω1 = 0.402 (100%)
Node9	0.0056	1.0985	1	0.2321	ω1 = 10000000000 (100%)
DPPA3_CATJAC	0.1192	0	1	1	ω1 = 0.965 (100%)
DPPA3_MACMUL	0.0051	0	1	1	ω1 = 0.00 (100%)
DPPA3_PAPANU	0.0011	0	1	1	ω1 = 1.00 (100%)
DPPA3_PONABE	0.0169	0.7061	1	0.2909	ω1 = 2.31 (100%)
DPPA3_PANTRO	0.0039	0	1	1	ω1 = 0.365 (100%)
DPPA3_GORGOR	0.0024	0	1	1	ω1 = 0.00 (100%)
DPPA3_HOMSAP	0.0003	0	1	1	ω1 = 1.00 (100%)
Node1	0.0019	0	1	1	ω1 = 0.00 (100%)
Node2	0.0155	2.7025	1	0.0977	ω1 = 10000000000 (100%)
Node3	0.0426	0.4642	1	0.337	ω1 = 1.50 (100%)
Node5	0.0485	0	1	1	ω1 = 0.826 (100%)
Node5	0.0117	4.1377	0.5091	0.0463	ω1 = 0.00 (97%)
					ω2 = 27.6 (3.4%)
DPPA4_PONABE	0.0047	2.9143	0.8743	0.0874	ω1 = 10000000000 (100%)
DPPA4_CALJAC	0.0754	0	1	1	ω1 = 0.335 (100%)
DPPA4_MACMUL	0.0012	0.6926	1	0.2932	ω1 = 10000000000 (100%)
DPPA4_PAPANU	0.0028	1.4748	1	0.1884	ω1 = 10000000000 (100%)
DPPA4_HOMSAP	0.0068	0.2965	1	0.3759	ω1 = 1.78 (100%)
DPPA4_PANTRO	0.0024	0	1	1	ω1 = 0.221 (100%)
DPPA4_GORGOR	0	0	1	1	ω1 = 1.00 (100%)
Node1	0.0005	0	1	1	ω1 = 1.00 (100%)
Node2	0.0043	0	1	1	ω1 = 0.297 (100%)
Node3	0.0083	0	1	1	ω1 = 0.467 (100%)
DRICH1_PAPANU	0.08	13.5905	0.0034	0.0004	ω1 = 0.00 (76%)
					ω2 = 9.63 (24%)
DRICH1_GORGOR	0.051	4.4217	0.2799	0.04	ω1 = 0.8 (96%)
					ω2 = 21.8 (3.9%)
DRICH1_HOMSAP	0.0122	4.0736	0.2871	0.0478	ω1 = 10000000000 (100%)
Node1	0.0095	2.5885	0.3113	0.1	ω1 = 10000000000 (100%)
Node2	0.013	4.4689	0.3121	0.039	ω1 = 10000000000 (100%)
DRICH1_PONABE	0.0506	3.1784	0.3808	0.0762	ω1 = 2.60 (100%)
DRICH1_PANTRO	0.007	2.67	0.3968	0.0992	ω1 = 10000000000 (100%)
DRICH1_MACMUL	0.0513	0	1	1	ω1 = 0.955 (100%)
Node5	0.0119	0	1	1	ω1 = 0.146 (100%)
DUSP21_CALJAC	0.1442	4.0147	0.5426	0.0493	ω1 = 0.398 (95%)
					ω2 = 14.0 (5.2%)
DUSP21_PANANU	0.0034	1.2483	1	0.2135	ω1 = 10000000000 (100%)
DUSP21_MACMUL	0.0073	0	1	1	ω1 = 0.110 (100%)
DUSP21_PONABE	0.0064	0	1	1	ω1 = 0.364 (100%)
DUSP21_GORGOR	0.0063	2.4561	1	0.1113	ω1 = 10000000000 (100%)
DUSP21_PANTRO	0.0071	0	1	1	ω1 = 0.359 (100%)
DUSP21_HOMSAP	0.0053	0	1	1	ω1 = 0.716 (100%)
Node1	0.001	0.5864	1	0.3125	ω1 = 10000000000 (100%)
Node2	0.0174	0	1	1	ω1 = 0.729 (100%)
Node4	0.0186	0.0013	1	0.4942	ω1 = 1.03 (100%)
Node9	0.0008	0	1	1	ω1 = 1.00 (100%)
EME1_CALJAC	0.0549	3.1399	0.8547	0.0777	ω1 = 0.203 (88%)
					ω2 = 4.19 (12%)
EME1_MACMUL	0.0027	0	1	1	ω1 = 0.799 (100%)
EME1_PAPANU	0.0043	0	1	1	ω1 = 0.552 (100%)
EME1_PONABE	0.0069	0	1	1	ω1 = 0.362 (100%)
EME1_HOMSAP	0.0056	2.6227	1	0.1019	ω1 = 4.15 (100%)
EME1_PANTRO	0.005	0	1	1	ω1 = 0.545 (100%)
EME1_GORGOR	0.005	1.5728	1	0.1786	ω1 = 3.22 (100%)
Node1	0	0	1	1	ω1 = 1.00 (100%)
Node2	0.0063	2.0506	1	0.1	ω1 = 3.88 (100%)
Node3	0.0107	0	1	1	ω1 = 0.588 (100%)
Node5	0.0189	0	1	1	ω1 = 0.437 (100%)
ESX1_PANTRO	0.0147	6.0448	0.1913	0.0174	ω1 = 6.80 (100%)
ESX1_CALJAC	0.1257	5.2897	0.256	0.0256	ω1 = 1.79 (100%)
ESX1_MACMUL	0.0017	1.4025	1	0.1961	ω1 = 10000000000 (100%)
ESX1_PAPANU	0.003	0	1	1	ω1 = 0.842 (100%)
ESX1_PONABE	0.0186	0	1	1	ω1 = 0.461 (100%)
ESX1_GORGOR	0.0122	0.25	1	0.82	ω1 = 1.39 (100%)
ESX1_HOMSAP	0.0102	1.5672	1	0.1791	ω1 = 2.45 (100%)
Node1	0.0056	2.2096	1	0.1268	ω1 = 3.92 (100%)
Node2	0.0175	0	1	1	ω1 = 0.486 (100%)
Node3	0.018	0	1	1	ω1 = 0.644 (100%)
Node5	0.0274	0	1	1	ω1 = 0.426 (100%)
Node3	0.0598	8.9322	0.0361	0.004	ω1 = 5.76 (100%)
FAM209A_HOMSAP	0.0082	7.25	0.0704	0.0088	ω1 = 0.00 (96%)
					ω2 = 1350 (4.0%)
FAM209A_PAPANU	0.013	5.0888	0.1986	0.0284	ω1 = 0.00 (95%)
					ω2 = 54.2 (5.2%)
FAM209A_MACMUL	0.0092	0.2998	1	0.375	ω1 = 1.83 (100%)
FAM209A_PONABE	0.0178	1.0394	1	0.24	ω1 = 2.72 (100%)
FAM209A_GORGOR	0.0069	0	1	1	ω1 = 0.968 (100%)
FAM209A_PANTRO	0.0117	0.3321	1	0.367	ω1 = 1.86 (100%)
Node1	0.0029	0	1	1	ω1 = 0.440 (100%)
Node2	0.0192	0.466	1	0.3366	ω1 = 1.72 (100%)
GAGE12F_PONABE	0.0348	4.6272	0.3237	0.036	ω1 = 0.00 (86%)
					ω2 = 11.4 (14%)
GAGE12F_PANTRO	0.0181	3.1595	0.6152	0.0769	ω1 = 10000000000 (100%)
GAGE12F_MACMUL	0.0148	0	1	1	ω1 = 0.475 (100%)
GAGE12F_PAPANU	0.0006	0	1	1	ω1 = 1.00 (100%)
GAGE12F_GORGOR	0.0167	-0.0006	1	0.5	ω1 = 1.02 (100%)
GAGE12F_HOMSAP	0.005	0	1	1	ω1 = 0.273 (100%)
Node1	0.0078	1.1854	1	0.2211	ω1 = 10000000000 (100%)
Node2	0.0532	0.4547	1	0.339	ω1 = 1.77 (100%)
Node7	0.0224	0.8355	1	0.2697	ω1 = 3.13 (100%)
GK2_GORGOR	0.1089	3.8401	0.5939	0.054	ω1 = 0.117 (98%)
					ω2 = 7.47 (2.4%)
GK2_CALJAC	0.0243	0	1	1	ω1 = 0.268 (100%)
GK2_MACMUL	0.0005	0	1	1	ω1 = 0.00 (100%)
GK2_PAPANU	0.0025	0.0004	1	0.4967	ω1 = 1.03 (100%)
GK2_PONABE	0.0071	0	1	1	ω1 = 0.0702 (100%)
GK2_HOMSAP	0.0049	0	1	1	ω1 = 0.0483 (100%)
GK2_PANTRO	0.0036	0	1	1	ω1 = 0.174 (100%)
Node1	0.004	0	1	1	ω1 = 0.0634 (100%)
Node2	0.0086	0	1	1	ω1 = 0.399 (100%)
Node5	0.0127	0	1	1	ω1 = 0.223 (100%)
Node9	0.0027	0	1	1	ω1 = 0.101 (100%)
INHA_PAPANU	0.0161	42.49	0	0	ω1 = 0.00 (97%)
					ω2 = 5000 (2.9%)
Node1	0.0065	13.4404	0.0041	0.0004	ω1 = 0.258 (100%)
					ω2 = ∞ (0.35%)
INHA_MACMUL	0.0043	8.6737	0.0411	0.0046	ω1 = 0.00 (100%)
					ω2 = 358 (0.32%)
INHA_CALJAC	0.0546	0	1	1	ω1 = 0.248 (100%)
INHA_PONABE	0.0109	0	1	1	ω1 = 0.260 (100%)
INHA_PANTRO	0.0046	0	1	1	ω1 = 0.305 (100%)
INHA_GORGOR	0.0035	0	1	1	ω1 = 0.914 (100%)
INHA_HOMSAP	0.0018	1.5024	1	0.1856	ω1 = 10000000000 (100%)
Node2	0.0085	-0.0002	1	0.5	ω1 = 1.07 (100%)
Node4	0.0184	0	1	1	ω1 = 0.246 (100%)
Node8	0.0012	1.4877	1	0.1871	ω1 = 10000000000 (100%)
KRBOX1_CALJAC	0.0803	0.4321	1	0.3439	ω1 = 1.34 (100%)
KRBOX1_GORGOR	0.008	0	1	1	ω1 = 0.215 (100%)
KRBOX1_HOMSAP	0	0	1	1	ω1 = 1.00 (100%)
KRBOX1_PANTRO	0.0026	0	1	1	ω1 = 0.00 (100%)
KRBOX1_PONABE	0.0208	0	1	1	ω1 = 0.723 (100%)
KRBOX1_MACMAL	0.0026	0	1	1	ω1 = 0.00 (100%)
KRBOX1_PAPANU	0.0054	1.4639	1	0.1896	ω1 = 10000000000 (100%)
Node1	0.0003	0	1	1	ω1 = 1.00 (100%)
Node2	0.0136	0.4501	1	0.34	ω1 = 2.36 (100%)
Node4	0.0139	0	1	1	ω1 = 0.0962 (100%)
Node6	0.0062	1.4616	1	0.1898	ω1 = 10000000000 (100%)
LELP1_CALJAC	0.0842	0	1	1	ω1 = 0.603 (100%)
LELP1_PONABE	0.0203	0	1	1	ω1 = 0.231 (100%)
LELP1_MACMUL	0.0035	0	1	1	ω1 = 0.00 (100%)
LELP1_PAPANU	0.0036	0	1	1	ω1 = 0.00 (100%)
LELP1_HOMSAP	0.0149	0.0605	1	0.4522	ω1 = 1.32 (100%)
LELP1_PANTRO	0.0062	1.4467	1	0.1913	ω1 = 10000000000 (100%)
LELP1_GORGOR	0.0052	0.5098	1	0.3275	ω1 = 10000000000 (100%)
Node1	0.0072	0.5893	1	0.312	ω1 = 10000000000 (100%)
Node2	0.0083	0	1	1	ω1 = 0.197 (100%)
Node4	0.0079	0	1	1	ω1 = 0.513 (100%)
Node8	0.0017	0	1	1	ω1 = 0.00 (100%)
LRRIQ3_HOMSAP	0.0039	3.7989	0.5515	0.0552	ω1 = 10000000000 (100%)
LRRIQ3_CALJAC	0.0649	3.9347	0.5655	0.0514	ω1 = 0.557 (97%)
					ω2 = 11.1 (3.4%)
LRRIQ3_MACMUL	0.0037	0	1	1	ω1 = 0.210 (100%)
LRRIQ3_PAPANU	0.005	0	1	1	ω1 = 0.633 (100%)
LRRIQ3_PONABE	0.0079	0	1	1	ω1 = 0.410 (100%)
LRRIQ3_GORGOR	0.0067	0.5617	1	0.3173	ω1 = 1.72 (100%)
LRRIQ3_PANTRO	0.002	0	1	1	ω1 = 0.9 (100%)
Node1	0.0009	0.5159	1	0.3263	ω1 = 10000000000 (100%)
Node2	0.004	0	1	1	ω1 = 0.184 (100%)
Node3	0.0093	0	1	1	ω1 = 0.988 (100%)
Node5	0.0134	0	1	1	ω1 = 0.750 (100%)
LY6K_CALJAC	0.1345	4.2473	0.4374	0.0437	ω1 = 0.00 (64%)
					ω2 = 2.78 (36%)
Node2	0.0417	4.4076	0.443	0.0403	ω1 = 0.444 (96%)
					ω2 = 20.8 (4.0%)
LY6K_MACMUL	0.0045	0	1	1	ω1 = 0.437 (100%)
LY6K_PAPANU	0.0078	0	1	1	ω1 = 0.370 (100%)
LY6K_PONABE	0.0232	0	1	1	ω1 = 0.252 (100%)
LY6K_GORGOR	0.0122	0.4513	1	0.3398	ω1 = 1.99 (100%)
LY6K_HOMSAP	0.0131	0.4445	1	0.3412	ω1 = 1.98 (100%)
LY6K_PANTRO	0.0095	0.1732	1	0.4106	ω1 = 1.57 (100%)
Node5	0.0048	0	1	1	ω1 = 0.645 (100%)
Node7	0.0126	0.2756	1	0.13	ω1 = 1.79 (100%)
Node9	0.0065	1.958	1	0.1451	ω1 = 10000000000 (100%)
LYG1_PONABE	0.023	7.3685	0.0975	0.0089	ω1 = 0.0105 (91%)
					ω2 = 36.4 (8.8%)
LYG1_MACMAL	0.0075	4.7817	0.3322	0.0332	ω1 = 0.00 (99%)
					ω2 = 84.4 (0.69%)
LYG1_CALJAC	0.0349	0	1	1	ω1 = 0.391 (100%)
LYG1_PAPANU	0.0153	0	1	1	ω1 = 0.216 (100%)
LYG1_GORGOR	0.0169	0	1	1	ω1 = 0.682 (100%)
LYG1_HOMSAP	0.0043	0	1	1	ω1 = 0.903 (100%)
LYG1_PANTRO	0.0044	0	1	1	ω1 = 0.00 (100%)
Node2	0.0015	0.6421	1	0.3022	ω1 = 10000000000 (100%)
Node3	0.0184	0.0654	1	0.45	ω1 = 1.20 (100%)
Node7	0.0021	0.6577	1	0.2994	ω1 = 10000000000 (100%)
Node9	0.0024	2.2282	1	0.1256	ω1 = 10000000000 (100%)
MAGEB2_PANTRO	0.0092	6.048	0.191	0.0174	ω1 = 10000000000 (100%)
MAGEB2_CALJAC	0.0973	0	1	1	ω1 = 0.808 (100%)
MAGEB2_GORGOR	0.0104	0.0723	1	0.4469	ω1 = 1.24 (100%)
MAGEB2_HOMSAP	0.0068	0	1	1	ω1 = 0.794 (100%)
MAGEB2_PONABE	0.0121	0.0759	1	0.4454	ω1 = 1.22 (100%)
MAGEB2_MACMUL	0.0006	0	1	1	ω1 = 1.00 (100%)
MAGEB2_PAPANU	0.0026	1.9954	1	0.1422	ω1 = 10000000000 (100%)
Node1	0.0156	0	1	1	ω1 = 0.449 (100%)
Node2	0.0119	0	1	1	ω1 = 0.308 (100%)
Node4	0.0122	0.1517	1	0.4175	ω1 = 1.44 (100%)
Node9	0.0036	1.5451	1	0.1813	ω1 = 10000000000 (100%)
MAGEB10_CALJAC	0.0743	4.5759	0.4062	0.0369	ω1 = 0.00 (61%)
					ω2 = 3.23 (39%)
Node2	0.01	3.0677	0.8068	0.0807	ω1 = 12.5 (100%)
MAGEB10_MACMAL	0.0021	0	1	1	ω1 = 0.00 (100%)
MAGEB10_PAPANU	0.0095	0	1	1	ω1 = 0.4 (100%)
MAGEB10_PONABE	0.0126	0.0643	1	0.4505	ω1 = 1.23 (100%)
MAGEB10_PANTRO	0.0075	0.2287	1	0.3941	ω1 = 1.46 (100%)
MAGEB10_HOMSAP	0.0068	1.085	1	0.2339	ω1 = 2.75 (100%)
MAGEB10_GORGOR	0.0048	0.1706	1	0.4114	ω1 = 1.58 (100%)
Node1	0.0002	0	1	1	ω1 = 1.00 (100%)
Node3	0.0113	0	1	1	ω1 = 0.682 (100%)
Node5	0.0164	0	1	1	ω1 = 0.705 (100%)
MAGEC2_CALJAC	0.1185	10.627	0.017	0.0017	ω1 = 1.00 (98%)
					ω2 = 5710 (2.0%)
MAGEC2_PANTRO	0.0122	10.7935	0.0172	0.0016	ω1 = 0.00 (95%)
					ω2 = 54.2 (5.2%)
MAGEC2_HOMSAP	0.0034	2.5265	0.9649	0.1072	ω1 = 10000000000 (100%)
MAGEC2_MACMUL	0.0023	0	1	1	ω1 = 0.00 (100%)
MAGEC2_PANANU	0.0013	0	1	1	ω1 = 0.00 (100%)
MAGEC2_PONABE	0.0158	0	1	1	ω1 = 0.440 (100%)
MAGEC2_GORGOR	0.0096	2.0067	1	0.1413	ω1 = 3.57 (100%)
Node1	0.0004	0.8055	1	0.2744	ω1 = 10000000000 (100%)
Node2	0.0074	0	1	1	ω1 = 0.643 (100%)
Node3	0.0192	0	1	1	ω1 = 0.975 (100%)
Node5	0.0239	0	1	1	ω1 = 0.422 (100%)
MAGEB16_HOMSAP	0.0064	5.3404	0.1746	0.0249	ω1 = 0.00 (97%)
					ω2 = 42.3 (3.3%)
MAGEB16_GORGOR	0.0076	2.0259	0.8392	0.1399	ω1 = 10000000000 (100%)
CALJAC	0.1118	0.443	1	0.3415	ω1 = 1.23 (100%)
MAGEB16_PONABE	0.007	0	1	1	ω1 = 0.990 (100%)
MAGEB16_PANTRO	0.0091	0	1	1	ω1 = 0.2 (100%)
Node1	0.0097	0	1	1	ω1 = 0.971 (100%)
Node4	0.0009	0.6129	1	0.3076	ω1 = 10000000000 (100%)
NACA2_HOMSAP	0.0092	4.2223	0.3988	0.0443	ω1 = 10000000000 (100%)
NACA2_MACMUL	0.0011	0.6726	1	0.2967	ω1 = 10000000000 (100%)
NACA2_PAPANU	0.0036	1.4149	1	0.1947	ω1 = 10000000000 (100%)
NACA2_PONABE	0.0063	0	1	1	ω1 = 0.155 (100%)
NACA2_GORGOR	0.0072	0	1	1	ω1 = 0.288 (100%)
NACA2_PANTRO	0.0049	0	1	1	ω1 = 0.841 (100%)
Node1	0.0273	0	1	1	ω1 = 0.681 (100%)
Node5	0.0064	0	1	1	ω1 = 0.712 (100%)
Node7	0.0071	0	1	1	ω1 = 0.4 (100%)
NDUFAF7_CALJAC	0.0376	0	1	1	ω1 = 0.209 (100%)
NDUFAF7_MACMUL	0.0024	0	1	1	ω1 = 0.201 (100%)
NDUFAF7_PAPANU	0.0026	0	1	1	ω1 = 0.161 (100%)
NDUFAF7_PONABE2	0.0065	0.0054	1	0.4875	ω1 = 1.06 (100%)
NDUFAF7_GORGOR3	0.0044	0	1	1	ω1 = 0.118 (100%)
NDUFAF7_HOMSAP	0.0012	0.6077	1	0.3085	ω1 = 10000000000 (100%)
NDUFAF7_PANTRO4	0.003	0	1	1	ω1 = 0.119 (100%)
Node1	0.003	0	1	1	ω1 = 0.559 (100%)
Node2	0.0046	0	1	1	ω1 = 0.0714 (100%)
Node4	0.0049	0	1	1	ω1 = 0.846 (100%)
Node9	0.0024	0	1	1	ω1 = 0.137 (100%)
NPAP1_PANTRO	0.0032	7.8602	0.0621	0.0069	ω1 = 10000000000 (100%)
NPAP1_MACMUL	0.0052	0	1	1	ω1 = 0.886 (100%)
NPAP1_PAPANU	0.0067	0	1	1	ω1 = 0.662 (100%)
NPAP1_PONABE	0.0113	0	1	1	ω1 = 0.398 (100%)
NPAP1_GORGOR	0.0033	0.3599	1	0.3603	ω1 = 1.52 (100%)
NPAP1_HOMSAP	0.0041	1.9409	1	0.1464	ω1 = 2.61 (100%)
Node1	0.0028	0	1	1	ω1 = 0.759 (100%)
Node2	0.0076	0	1	1	ω1 = 0.864 (100%)
Node3	0.0431	0	1	1	ω1 = 0.807 (100%)
OR1C1_PANTRO	0.0134	6.9989	0.1177	0.0107	ω1 = 0.00 (97%)
					ω2 = 37.9 (3.0%)
OR1C1_GORGOR	0.0054	3.4891	0.6477	0.0648	ω1 = 10000000000 (100%)
OR1C1_CALJAC	0.0614	0	1	1	ω1 = 0.344 (100%)
OR1C1_MACMUL	0.0043	0	1	1	ω1 = 0.214 (100%)
OR1C1_PAPANU	0	0.7867	1	0.2775	ω1 = 10000000000 (100%)
OR1C1_PONABE	0.0161	0	1	1	ω1 = 0.974 (100%)
OR1C1_HOMSAP	0.0031	0	1	1	ω1 = 0.432 (100%)
Node1	0.0084	0	1	1	ω1 = 0.419 (100%)
Node2	0.0132	0	1	1	ω1 = 0.129 (100%)
Node4	0.0241	0	1	1	ω1 = 0.357 (100%)
Node8	0.0006	0.6708	1	0.2971	ω1 = 10000000000 (100%)
PKDREJ_MACMUL	0.0289	0	1	1	ω1 = 0.350 (100%)
PKDREJ_PONABE	0.0111	0	1	1	ω1 = 0.439 (100%)
PKDREJ_GORGOR	0.005	0	1	1	ω1 = 0.475 (100%)
PKDREJ_HOMSAP	0.003	0	1	1	ω1 = 0.677 (100%)
PKDREJ_PANTRO	0.0031	0	1	1	ω1 = 0.704 (100%)
Node1	0.002	0	1	1	ω1 = 0.300 (100%)
Node2	0.0053	0	1	1	ω1 = 0.633 (100%)
POTED_HOMSAP	0.0131	6.9654	0.0979	0.0109	ω1 = 10000000000 (100%)
Node1	0.0087	6.016	0.1412	0.0177	ω1 = 10000000000 (100%)
POTED_MACMUL	0.0057	0	1	1	ω1 = 0.183 (100%)
POTED_PAPANU	0.0064	0	1	1	ω1 = 0.263 (100%)
POTED_PONABE	0.0219	0.0366	1	0.4642	ω1 = 1.11 (100%)
POTED_GORGOR	0.0054	0	1	1	ω1 = 0.710 (100%)
POTED_PANTRO	0.0092	0	1	1	ω1 = 0.794 (100%)
Node2	0.0515	0	1	1	ω1 = 0.624 (100%)
Node6	0.0055	0.7003	1	0.2919	ω1 = 10000000000 (100%)
PRM1_PANTRO	0.0272	2.9168	0.7858	0.0873	ω1 = 10000000000 (100%)
PRM1_MAMU	0.0053	0.8286	1	0.2708	ω1 = 10000000000 (100%)
PRM1_PONABE	0.01	0	1	1	ω1 = 0.919 (100%)
PRM1_HOMSAP	0.0266	0.0987	1	0.4362	ω1 = 1.44 (100%)
PRM1_GORGOR	0.0272	0.0866	1	0.441	ω1 = 1.40 (100%)
PRM1_PAPANU	0.0013	0	1	1	ω1 = 1.00 (100%)
Node1	0.0152	1.4705	1	0.1889	ω1 = 10000000000 (100%)
Node2	0.0187	1.3661	1	0.2	ω1 = 10000000000 (100%)
Node3	0.0547	0	1	1	ω1 = 0.865 (100%
PRM2_CALJAC	0.1579	3.3158	0.7797	0.0709	ω1 = 0.217 (86%)
					ω2 = 6.92 (14%)
PRM2_MAMU	0.0083	1.6008	1	0.1759	ω1 = 10000000000 (100%)
PRM2_PAPANU	0.0018	0.437	1	0.3428	ω1 = 10000000000 (100%)
PRM2_PONABE	0.0477	0	1	1	ω1 = 0.642 (100%)
PRM2_HOMSAP	0.0159	0	1	1	ω1 = 0.463 (100%)
PRM2_PANTRO	0.01	0	1	1	ω1 = 0.717 (100%)
PRM2_GORGOR	0.0134	2.4417	1	0.1121	ω1 = 10000000000 (100%)
Node1	0.0035	0	1	1	ω1 = 0.417 (100%)
Node2	0.0312	0.0012	1	0.4944	ω1 = 1.04 (100%)
Node4	0.0162	0.1408	1	0.4211	ω1 = 1.89 (100%)
Node9	0.0079	1.3495	1	0.2019	ω1 = 10000000000 (100%
Node1	0.0067	2.516	0.7546	0.1078	ω1 = 10000000000 (100%)
PSORS1C1_HOMSAP	0.0067	2.1108	0.802	0.1337	ω1 = 10000000000 (100%)
PSORS1C1_MACMUL	0.0488	0.5194	1	0.3256	ω1 = 1.50 (100%)
PSORS1C1_PONABE	0.012	0	1	1	ω1 = 0.488 (100%)
PSORS1C1_PANTRO	0.0111	0	1	1	ω1 = 0.142 (100%)
PSORS1C1_GORGOR	0.0044	0	1	1	ω1 = 0.00 (100%)
Node5	0.0001	0.6988	1	0.2922	ω1 = 10000000000 (100%)
RHOXF2_PANTRO	0.0151	8.3549	0.0483	0.0054	ω1 = 10000000000 (100%)
RHOXF2_PAPANU	0.0145	4.2979	0.3409	0.0426	ω1 = 10000000000 (100%)
Node1	0.0069	2.9492	0.6009	0.0858	ω1 = 10000000000 (100%)
RHOXF2_MACMUL	0.0119	0.0241	1	0.4717	ω1 = 1.11 (100%)
RHOXF2_PONABE	0.0217	0	1	1	ω1 = 0.749 (100%)
RHOXF2_GORGOR	0.0106	0	1	1	ω1 = 0.559 (100%)
RHOXF2_HOMSAP	0.0091	1.3076	1	0.2066	ω1 = 2.95 (100%)
Node2	0.0146	0.1874	1	0.4062	ω1 = 1.35 (100%)
Node3	0.0565	0	1	1	ω1 = 0.980 (100%)
SEMG2_CALJAC	0.1407	12.4439	0.0075	0.0007	ω1 = 2.29 (100%)
Node5	0.037	11.8708	0.0091	0.0009	ω1 = 6.16 (100%)
SEMG2_PANTRO	0.0092	2.4709	0.9936	0.1104	ω1 = 4.02 (100%)
SEMG2_MACMUL	0.0081	0	1	1	ω1 = 0.796 (100%)
SEMG2_PAPANU	0.0051	0.5474	1	0.32	ω1 = 4.15 (100%)
SEMG2_PONABE	0.0201	0	1	1	ω1 = 0.604 (100%)
SEMG2_HOMSAP	0.008	0.1023	1	0.4349	ω1 = 1.29 (100%)
SEMG2_GORGOR	0.0049	0	1	1	ω1 = 0.783 (100%)
Node1	0.0029	0	1	1	ω1 = 0.120 (100%)
Node2	0.0071	0.3541	1	0.3617	ω1 = 1.62 (100%)
Node3	0.0176	0	1	1	ω1 = 0.905 (100%)
SGO1_CALJAC	0.0502	0	1	1	ω1 = 0.494 (100%)
SGO1_MACMUL	0.0042	0.3763	1	0.3565	ω1 = 1.89 (100%)
SGO1_PAPANU	0.0047	1.0605	1	0.2372	ω1 = 2.81 (100%)
SGO1_PONABE	0.0139	0	1	1	ω1 = 0.714 (100%)
SGO1_HOMSAP	0.0034	0.1555	1	0.4162	ω1 = 1.53 (100%)
SGO1_PANTRO	0.0004	1.3309	1	0.2039	ω1 = 10000000000 (100%)
SGO1_GORGOR	0.0032	0.0015	1	0.4936	ω1 = 10000000000 (100%)
Node1	0.0047	0	1	1	ω1 = 0.520 (100%)
Node2	0.0049	0	1	1	ω1 = 0.286 (100%)
Node4	0.0148	0	1	1	ω1 = 0.776 (100%)
Node9	0.0016	0.2789	1	0.04	ω1 = 10000000000 (100%)
SIRPD_CALJAC	0.0769	0.4254	1	0.3454	ω1 = 1.37 (100%)
SIRPD_MACMUL	0	0	1	1	ω1 = 0.00 (100%)
SIRPD_PANANU	0.0025	0	1	1	ω1 = 0.00 (100%)
SIRPD_PONABE	0.0118	0	1	1	ω1 = 0.718 (100%)
SIRPD_PANTRO	0.0086	0	1	1	ω1 = 0.483 (100%)
SIRPD_GORGOR	0.0045	1.5972	1	0.1762	ω1 = 10000000000 (100%)
SIRPD_HOMSAP	0.0049	1.5854	1	0.1774	ω1 = 10000000000 (100%)
Node1	0.0128	0	1	1	ω1 = 0.242 (100%)
Node2	0.0072	2.2958	1	0.1211	ω1 = 10000000000 (100%)
Node4	0.0184	0.9845	1	0.2476	ω1 = 2.70 (100%)
Node9	0.0032	0.769	1	0.2803	ω1 = 10000000000 (100%)
SLF1_PAPANU	0.004	33.9442	0	0	ω1 = 0.552 (100%)
					ω2 = ∞ (0.39%)
SLF1_PANTRO	0.0023	3.4458	0.6625	0.0662	ω1 = 10000000000 (100%)
SLF1_CALJAC	0.0282	2.0836	1	0.1356	ω1 = 0.00 (83%)
					ω2 = 2.59 (17%)
SLF1_MACMUL	0.002	0	1	1	ω1 = 0.606 (100%)
SLF1_PONABE	0.0049	0	1	1	ω1 = 0.370 (100%)
SLF1_GORGOR	0.0024	0	1	1	ω1 = 0.281 (100%)
SLF1_HOMSAP	0.0024	1.0361	1	0.2404	ω1 = 2.64 (100%)
Node1	0.0015	0	1	1	ω1 = 0.377 (100%)
Node2	0.0036	0	1	1	ω1 = 0.324 (100%)
Node4	0.0051	0	1	1	ω1 = 0.318 (100%)
Node9	0.0012	0	1	1	ω1 = 0.129 (100%)
SMKR1_CALJAC	0.0187	0	1	1	ω1 = 0.00 (100%)
SMKR1_MACMUL	0.013	0	1	1	ω1 = 0.197 (100%)
SMKR1_PONABE	0.0107	0	1	1	ω1 = 0.00 (100%)
SMKR1_PANTRO	0.0052	0	1	1	ω1 = 0.00 (100%)
SMKR1_GORGOR	0.0052	0.7073	1	0.2907	ω1 = 10000000000 (100%)
SMKR1_HOMSAP	0	0	1	1	ω1 = 1.00 (100%)
Node1	0.0049	0.5177	1	0.3259	ω1 = 10000000000 (100%)
Node2	0.0113	0	1	1	ω1 = 0.00 (100%)
Node6	0	0	1	1	ω1 = 1.00 (100%)
SOHLH2_HOMSAP	0.0048	3.0406	0.8183	0.0818	ω1 = 10000000000 (100%)
SOHLH2_CALJAC	0.081	3.0974	0.87	0.0794	ω1 = 0.00 (59%)
					ω2 = 2.45 (41%)
SOHLH2_MACMUL	0.0065	0	1	1	ω1 = 0.327 (100%)
SOHLH2_PANANU	0.003	0	1	1	ω1 = 0.608 (100%)
SOHLH2_PONABE2	0.0093	0	1	1	ω1 = 0.256 (100%)
SOHLH2_PANTRO4	0.0048	1.2319	1	0.2154	ω1 = 10000000000 (100%)
SOHLH2_GORGOR3	0.0047	0	1	1	ω1 = 0.00 (100%)
Node1	0.002	0	1	1	ω1 = 0.00 (100%)
Node2	0.0135	0	1	1	ω1 = 0.371 (100%)
Node3	0.0067	0	1	1	ω1 = 0.409 (100%)
Node5	0.013	0	1	1	ω1 = 0.293 (100%)
SOX30_CALJAC	0.0676	0	1	1	ω1 = 0.3 (100%)
SOX30_MACMUL	0.0029	0	1	1	ω1 = 0.595 (100%)
SOX30_PAPANU	0.0065	0	1	1	ω1 = 0.221 (100%)
SOX30_PONABE	0.013	0	1	1	ω1 = 0.658 (100%)
SOX30_GORGOR	0.0057	1.7184	1	0.165	ω1 = 2.48 (100%)
SOX30_HOMSAP	0.0019	2.7621	1	0.0947	ω1 = 10000000000 (100%)
SOX30_PANTRO	0.0047	0	1	1	ω1 = 0.343 (100%)
Node1	0.001	0	1	1	ω1 = 0.00 (100%)
Node2	0.0082	0	1	1	ω1 = 0.7 (100%)
Node3	0.0091	0.0473	1	0.4586	ω1 = 1.15 (100%)
Node5	0.0155	0	1	1	ω1 = 0.217 (100%)
SPAM1_CALJAC	0.0575	4.925	0.3395	0.0309	ω1 = 0.137 (94%)
					ω2 = 5.90 (6.1%)
SPAM1_MACMUL	0.0032	0	1	1	ω1 = 0.527 (100%)
SPAM1_PAPANU	0.0015	1.1435	1	0.2263	ω1 = 10000000000 (100%)
SPAM1_PONABE	0.0058	0	1	1	ω1 = 0.334 (100%)
SPAM1_GORGOR	0.0055	0	1	1	ω1 = 0.600 (100%)
SPAM1_HOMSAP	0.0033	0.0413	1	0.4616	ω1 = 1.26 (100%)
SPAM1_PANTRO	0.0015	0	1	1	ω1 = 0.448 (100%)
Node1	0.0034	0	1	1	ω1 = 0.508 (100%)
Node2	0.0058	0	1	1	ω1 = 0.511 (100%)
Node3	0.0107	0.0333	1	0.4661	ω1 = 1.12 (100%)
Node5	0.034	0	1	1	ω1 = 0.588 (100%)
SPATA7_PANTRO	0.0052	5.4404	0.2606	0.0237	ω1 = 10000000000 (100%)
SPATA7_CALJAC	0.0472	1.8321	1	0.1552	ω1 = 0.00 (74%)
					ω2 = 2.26 (26%)
SPATA7_MACMUL	0.0048	0	1	1	ω1 = 0.356 (100%)
SPATA7_PAPANU	0.0036	0	1	1	ω1 = 0.372 (100%)
SPATA7_PONABE	0.0101	0.0201	1	0.4744	ω1 = 1.08 (100%)
SPATA7_GORGOR	0.0057	0	1	1	ω1 = 0.362 (100%)
SPATA7_HOMSAP	0.0037	0.0043	1	0.4889	ω1 = 1.06 (100%)
Node1	0.0029	0	1	1	ω1 = 0.941 (100%)
Node2	0.006	0.2674	1	0.35	ω1 = 1.50 (100%)
Node3	0.0075	0	1	1	ω1 = 0.247 (100%)
Node5	0.0118	0	1	1	ω1 = 0.369 (100%)
SPATA16_HOMSAP	0.005	5.8826	0.2079	0.0189	ω1 = 10000000000 (100%)
SPATA16_PANTRO	0.0073	2.785	0.9357	0.0936	ω1 = 4.23 (100%)
SPATA16_CALJAC	0.0682	0	1	1	ω1 = 0.592 (100%)
SPATA16_MACMUL	0.0011	1.3549	1	0.2013	ω1 = 10000000000 (100%)
SPATA16_PAPANU	0.0006	0.6752	1	0.2963	ω1 = 10000000000 (100%)
SPATA16_PONABE	0.0051	0	1	1	ω1 = 0.147 (100%)
SPATA16_GORGOR	0.0044	0.0044	1	0.4888	ω1 = 1.06 (100%)
Node1	0.0025	0.3011	1	0.3747	ω1 = 1.82 (100%)
Node2	0.0022	0	1	1	ω1 = 0.239 (100%)
Node4	0.0105	0	1	1	ω1 = 0.140 (100%)
Node9	0.001	0	1	1	ω1 = 0.816 (100%)
SPEM1_GORGOR	0.0053	3.441	0.7305	0.0664	ω1 = 10000000000 (100%)
SPEM1_CALJAC	0.092	0	1	1	ω1 = 0.566 (100%)
SPEM1_MACMUL	0.0098	0	1	1	ω1 = 0.264 (100%)
SPEM1_PAPANU	0.0055	0	1	1	ω1 = 0.135 (100%)
SPEM1_PONABE	0.0131	0	1	1	ω1 = 0.504 (100%)
SPEM1_HOMSAP	0.0078	0.8761	1	0.2634	ω1 = 2.50 (100%)
SPEM1_PANTRO	0.0046	0.1476	1	0.4188	ω1 = 1.53 (100%)
Node1	0.0141	0	1	1	ω1 = 0.402 (100%)
Node2	0.008	0.1067	1	0.4332	ω1 = 1.44 (100%)
Node4	0.0154	0	1	1	ω1 = 0.753 (100%)
Node8	0.0019	0.8369	1	0.2695	ω1 = 10000000000 (100%)
Node1	0.011	15.723	0.0014	0.0001	ω1 = 1.00 (97%)
					ω2 = 225 (3.4%)
SSX1_CALJAC	0.1663	6.9084	0.112	0.0112	ω1 = 2.21 (100%)
Node3	0.0323	5.9246	0.1665	0.0185	ω1 = 10000000000 (100%)
SSX1_MACMUL	0.0352	5.5956	0.1751	0.0219	ω1 = 7.60 (100%)
SSX1_PANTRO	0.0105	3.8683	0.3724	0.0532	ω1 = 10000000000 (100%)
SSX1_PONABE	0.0291	0	1	1	ω1 = 0.337 (100%)
SSX1_HOMSAP	0.0042	0	1	1	ω1 = 0.7 (100%)
SSX1_PAPANU	0.046	0	1	1	ω1 = 0.639 (100%)
SSX1_GORGOR	0.0351	0.3433	1	0.3643	ω1 = 1.48 (100%)
Node5	0.0209	0.2727	1	0.21	ω1 = 1.47 (100%)
Node8	0.0031	0	1	1	ω1 = 0.371 (100%)
SSX3_CALJAC	0.1818	7.1991	0.1063	0.0097	ω1 = 2.34 (100%)
SSX3_MACMUL	0.0126	0	1	1	ω1 = 0.0786 (100%)
SSX3_PAPANU	0.0128	0.4531	1	0.3394	ω1 = 2.03 (100%)
SSX3_PONABE	0.0261	1.757	1	0.1616	ω1 = 2.53 (100%)
SSX3_GORGOR	0.0206	0	1	1	ω1 = 0.773 (100%)
SSX3_HOMSAP	0.008	1.4791	1	0.188	ω1 = 10000000000 (100%)
SSX3_PANTRO	0.0101	0	1	1	ω1 = 0.793 (100%)
Node1	0.0055	0	1	1	ω1 = 0.517 (100%)
Node2	0.0075	0	1	1	ω1 = 0.657 (100%)
Node3	0.0162	1.3788	1	0.1986	ω1 = 4.81 (100%)
Node5	0.0286	0	1	1	ω1 = 0.326 (100%)
STMND1_PONABE	0.0092	0	1	1	ω1 = 0.985 (100%)
STMND1_PANTRO	0.0118	0	1	1	ω1 = 0.484 (100%)
STMND1_HOMSAP	0.0059	0.3447	1	0.3639	ω1 = 2.23 (100%)
STMND1_GORGOR	0.0113	0.1288	1	0.4252	ω1 = 1. (100%)
STMND1_MACMUL	0.0041	0	1	1	ω1 = 0.217 (100%)
STMND1_PAPANU	0.0106	0	1	1	ω1 = 0.201 (100%)
STMND1_CALJAC	0.0546	0	1	1	ω1 = 0.763 (100%)
Node1	0.0087	0	1	1	ω1 = 0.500 (100%)
Node2	0.0036	0	1	1	ω1 = 0.219 (100%)
Node4	0.0263	0	1	1	ω1 = 0.411 (100%)
Node9	0.0018	0	1	1	ω1 = 0.00 (100%)
SWT1_GORGOR	0.0247	29.6275	0	0	ω1 = 1.00 (98%)
					ω2 = ∞ (1.6%)
SWT1_CALJAC	0.0494	2.6553	1	0.1002	ω1 = 0.00 (64%)
					ω2 = 2.19 (36%)
SWT1_MACMUL	0	0	1	1	ω1 = 0.584 (100%)
SWT1_PAPANU	0.0044	0.0161	1	0.4774	ω1 = 1.10 (100%)
SWT1_PONABE	0.0121	0	1	1	ω1 = 0.786 (100%)
SWT1_HOMSAP	0.0014	0	1	1	ω1 = 0.6 (100%)
SWT1_PANTRO	0.0031	0.0309	1	0.4675	ω1 = 1.16 (100%)
Node1	0.0051	0	1	1	ω1 = 0.766 (100%)
Node3	0.0142	0	1	1	ω1 = 0.4 (100%)
Node6	0.0025	0	1	1	ω1 = 0.799 (100%)
Node8	0.003	1.14	1	0.2268	ω1 = 10000000000 (100%)
TAF7L_CALJAC	0.0825	4.9671	0.3322	0.0302	ω1 = 0.00 (56%)
					ω2 = 2.80 (44%)
TAF7L_PANTRO	0	3.4178	0.6722	0.0672	ω1 = 10000000000 (100%)
TAF7L_MACMUL	0.0027	0	1	1	ω1 = 0.400 (100%)
TAF7L_PAPANU	0.001	0	1	1	ω1 = 0.00 (100%)
TAF7L_PONABE	0.0114	0	1	1	ω1 = 0.719 (100%)
TAF7L_GORGOR	0.0031	0.0284	1	0.469	ω1 = 1.21 (100%)
TAF7L_HOMSAP	0.0035	0.2098	1	0.3995	ω1 = 1.63 (100%)
Node1	0.0064	0	1	1	ω1 = 0.601 (100%)
Node2	0.0076	0.0125	1	0.4804	ω1 = 1.09 (100%)
Node4	0.0156	0.0108	1	0.4819	ω1 = 1.06 (100%)
Node9	0.0028	0.0315	1	0.4672	ω1 = 1.23 (100%)
TBC1D21_CALJAC	0.0302	0	1	1	ω1 = 0.115 (100%)
TBC1D21_MACMUL	0	0	1	1	ω1 = 1.00 (100%)
TBC1D21_PAPANU	0.0032	0	1	1	ω1 = 0.00 (100%)
TBC1D21_PONABE	0.0096	0	1	1	ω1 = 0.00 (100%)
TBC1D21_GORGOR	0.0048	1.8266	1	0.1557	ω1 = 10000000000 (100%)
TBC1D21_HOMSAP	0.0032	0	1	1	ω1 = 0.354 (100%)
TBC1D21_PANTRO	0.0015	0.606	1	0.3088	ω1 = 10000000000 (100%)
Node1	0.0065	0	1	1	ω1 = 0.653 (100%)
Node2	0.0033	0	1	0.4994	ω1 = 1.01 (100%)
Node4	0.0072	0	1	1	ω1 = 0.0977 (100%)
Node8	0	0	1	1	ω1 = 1.00 (100%)
TCP10_HOMSAP	0.0148	5.7291	0.184	0.0204	ω1 = 10000000000 (100%)
Node2	0.0148	4.7717	0.2671	0.0334	ω1 = 10000000000 (100%)
Node1	0.007	2.2654	0.8617	0.1231	ω1 = 10000000000 (100%)
TCP10_MACMUL	0.0096	0	1	1	ω1 = 0.156 (100%)
TCP10_PAPANU	0.0163	0	1	1	ω1 = 0.841 (100%)
TCP10_PONABE	0.0228	0.1621	1	0.4141	ω1 = 1.31 (100%)
TCP10_GORGOR	0.0202	0	1	1	ω1 = 0.391 (100%)
TCP10_PANTRO	0.009	0.2639	1	0.44	ω1 = 1.74 (100%)
Node3	0.0668	0	1	1	ω1 = 0.722 (100%)
TCP11X2_CALJAC	0.0743	0	1	1	ω1 = 0.853 (100%)
TCP11X2_MACMUL	0.0028	0	1	1	ω1 = 0.148 (100%)
TCP11X2_PAPANU	0.0024	0	1	1	ω1 = 0.351 (100%)
TCP11X2_PONABE	0.0119	0.6908	1	0.2936	ω1 = 1.94 (100%)
TCP11X2_GORGOR	0.007	1.4417	1	0.1919	ω1 = 3.10 (100%)
TCP11X2_HOMSAP	0.0017	1.4434	1	0.1917	ω1 = 10000000000 (100%)
TCP11X2_PANTRO	0.004	0	1	1	ω1 = 0.653 (100%)
Node1	0.0083	0	1	1	ω1 = 0.520 (100%)
Node2	0.0044	0.0086	1	0.484	ω1 = 1.09 (100%)
Node4	0.0159	0	1	1	ω1 = 0.427 (100%)
Node9	0.0013	0	1	1	ω1 = 0.426 (100%)
TEX_PANTRO	0.0096	4.0814	0.5242	0.0477	ω1 = 10000000000 (100%)
Node4	0.0203	3.7514	0.5653	0.0565	ω1 = 0.125 (99%)
					ω2 = 43.0 (1.1%)
TEX_CALJAC	0.0519	0	1	1	ω1 = 0.643 (100%)
TEX_MACMUL	0.0064	0	1	1	ω1 = 0.00 (100%)
TEX_PAPANU	0	0	1	1	ω1 = 1.00 (100%)
TEX_PONABE	0.0063	0	1	1	ω1 = 0.0803 (100%)
TEX_HOMSAP	0.01	0.4858	1	0.3325	ω1 = 2.04 (100%)
TEX_GORGOR	0.0034	0	1	1	ω1 = 0.405 (100%)
Node1	0.0054	0	1	1	ω1 = 0.950 (100%)
Node2	0.0051	0.0478	1	0.4583	ω1 = 1.52 (100%)
Node8	0.0014	0.6695	1	0.2973	ω1 = 10000000000 (100%)
TMCO5A_HOMSAP	0.0076	4.6133	0.3985	0.0362	ω1 = 10000000000 (100%)
TMCO5A_CALJAC	0.0543	0.1369	1	0.4224	ω1 = 1.14 (100%)
TMCO5A_MACMUL	0.0003	0	1	1	ω1 = 1.00 (100%)
TMCO5A_PAPANU	0.0067	0	1	1	ω1 = 0.0922 (100%)
TMCO5A_PONABE	0.012	0	1	1	ω1 = 0.7 (100%)
TMCO5A_PANTRO	0.0089	1.5935	1	0.1766	ω1 = 3.25 (100%)
TMCO5A_GORGOR	0.0039	0	1	1	ω1 = 0.930 (100%)
Node1	0.0006	0.7693	1	0.2803	ω1 = 10000000000 (100%)
Node2	0.0034	0	1	1	ω1 = 0.963 (100%)
Node3	0.0024	1.1171	1	0.2297	ω1 = 10000000000 (100%)
Node6	0.0159	0	1	1	ω1 = 0.610 (100%)
Node3	0.0711	5.985	0.2331	0.0179	ω1 = 10000000000 (100%)
TMEM225_CALJAC	0.085	1.4371	1	0.1924	ω1 = 2.36 (100%)
TMEM225_MACMUL	0.0057	0	1	1	ω1 = 0.00 (100%)
TMEM225_PAPANU	0.0055	0.6272	1	0.3049	ω1 = 10000000000 (100%)
TMEM225_HOMSAP	0.0099	0	1	1	ω1 = 0.00 (100%)
TMEM225_PONABE2	0.0113	0	1	1	ω1 = 0.342 (100%)
TMEM225_PANTRO4	0.0113	0	1	1	ω1 = 0.326 (100%)
TMEM225_GORGOR3	0.0072	0.5857	1	0.3127	ω1 = 10000000000 (100%)
TMEM225_PANPAN1	0.0001	0	1	1	ω1 = 1.00 (100%)
Node2	0.0019	0.568	1	0.316	ω1 = 10000000000 (100%)
Node6	0.0057	0	1	1	ω1 = 0.00 (100%)
Node8	0.0058	0.5719	1	0.3153	ω1 = 10000000000 (100%)
Node9	0.0041	0.5846	1	0.3129	ω1 = 10000000000 (100%)
TNP1_GORGOR	0.0823	0	1	1	ω1 = 0.664 (100%)
TNP1_CALJAC	0.0577	0	1	1	ω1 = 0.488 (100%)
TNP1_MACMUL	0.0128	0	1	1	ω1 = 0.00 (100%)
TNP1_PANTRO	0.0096	0	1	1	ω1 = 0.414 (100%)
TNP1_HOMSAP	0	0	1	1	ω1 = 1.00 (100%)
TNP1_PONABE	0.0059	0.6993	1	0.2921	ω1 = 10000000000 (100%)
Node1	0.0029	0	1	1	ω1 = 1.00 (100%)
Node4	0.0004	0	1	1	ω1 = 1.00 (100%)
Node5	0.0065	0	1	1	ω1 = 0.00 (100%)
TP53TG5_CALJAC	0.0686	0	1	1	ω1 = 0.818 (100%)
TP53TG5_MACMUL	0.0032	0	1	1	ω1 = 0.229 (100%)
TP53TG5_PAPANU	0.0025	0	1	1	ω1 = 0.343 (100%)
TP53TG5_PONABE	0.0091	0	1	1	ω1 = 0.489 (100%)
TP53TG5_GORGOR	0.0054	0	1	1	ω1 = 0.100 (100%)
TP53TG5_HOMSAP	0.0066	0.4923	1	0.3311	ω1 = 2.04 (100%)
TP53TG5_PANTRO	0.0015	0.6822	1	0.2951	ω1 = 10000000000 (100%)
Node1	0.0092	0	1	1	ω1 = 0.764 (100%)
Node2	0.0112	0	1	1	ω1 = 0.676 (100%)
Node4	0.012	0.0982	1	0.4364	ω1 = 1.29 (100%)
Node9	0.0016	0.598	1	0.3103	ω1 = 10000000000 (100%)
Node3	0.02	8.1603	0.0534	0.0059	ω1 = 0.00 (89%)
					ω2 = 22.7 (11%)
TPD52L3_MACMUL	0.0088	0	1	1	ω1 = 0.463 (100%)
TPD52L3_PAPANU	0.0051	0	1	1	ω1 = 0.00 (100%)
TPD52L3_PONABE	0.0184	0	1	1	ω1 = 0.482 (100%)
TPD52L3_PANTRO	0.0028	0	1	1	ω1 = 0.00 (100%)
TPD52L3_HOMSAP	0	0	1	1	ω1 = 1.00 (100%)
TPD52L3_GORGOR	0.002	0	1	1	ω1 = 0.00 (100%)
Node1	0.0007	0	1	1	ω1 = 1.00 (100%)
Node2	0.0066	0	1	1	ω1 = 0.229 (100%)
TPTE2_GORGOR	0.0266	9.4204	0.0344	0.0031	ω1 = 0.00 (88%)
					ω2 = 19.5 (12%)
TPTE2_PANTRO	0.0047	3.0372	0.8198	0.082	ω1 = 10000000000 (100%)
TPTE2_CALJAC	0.096	0	1	1	ω1 = 0.852 (100%)
TPTE2_MACMUL	0.0044	0.1675	1	0.4124	ω1 = 1.67 (100%)
TPTE2_PAPANU	0.0103	0	1	1	ω1 = 0.148 (100%)
TPTE2_PONABE	0.0124	0.5852	1	0.3127	ω1 = 1.77 (100%)
TPTE2_HOMSAP	0.0005	0	1	1	ω1 = 1.00 (100%)
Node1	0.0022	1.5072	1	0.1851	ω1 = 10000000000 (100%)
Node2	0.0127	0	1	1	ω1 = 0.240 (100%)
Node4	0.0259	0.004	1	0.4893	ω1 = 1.04 (100%)
Node9	0.0027	0	1	1	ω1 = 0.759 (100%)
TRIM69_PANTRO	0.0034	3.7818	0.6121	0.0556	ω1 = 10000000000 (100%)
TRIM69_CALJAC	0.0551	0	1	1	ω1 = 0.784 (100%)
TRIM69_MACMUL	0.002	0	1	1	ω1 = 0.217 (100%)
TRIM69_PAPANU	0.002	0	1	1	ω1 = 0.884 (100%)
TRIM69_PONABE	0.0069	0	1	1	ω1 = 0.869 (100%)
TRIM69_HOMSAP	0.004	0.4919	1	0.3312	ω1 = 2.08 (100%)
TRIM69_GORGOR	0.0053	0.0737	1	0.4464	ω1 = 1.25 (100%)
Node1	0.0066	0	1	1	ω1 = 0.783 (100%)
Node2	0.0024	0	1	1	ω1 = 0.0928 (100%)
Node4	0.0088	0	1	1	ω1 = 0.328 (100%)
Node8	0.0015	0	1	1	ω1 = 0.211 (100%)
TTC23L_CALJAC	0.0523	0	1	1	ω1 = 0.604 (100%)
TTC23L_PAPANU	0.0073	0	1	1	ω1 = 0.965 (100%)
TTC23L_MACMUL	0.0009	0	1	1	ω1 = 0.00 (100%)
TTC23L_HOMSAP	0.0096	0.052	1	0.4562	ω1 = 1.21 (100%)
TTC23L_PANTRO	0.0064	0	1	1	ω1 = 0.239 (100%)
TTC23L_GORGOR	0.0042	0	1	1	ω1 = 0.987 (100%)
Node1	0.0022	0	1	1	ω1 = 0.967 (100%)
Node2	0.0059	0.0001	1	0.4988	ω1 = 1.01 (100%)
Node4	0.0217	0	1	1	ω1 = 0.519 (100%)
TUBA3C_CALJAC	0.0373	5.1029	0.3098	0.0282	ω1 = 0.00630 (99%)
					ω2 = ∞ (0.50%)
TUBA3C_PONABE	0.0059	0	1	1	ω1 = 0.00 (100%)
TUBA3C_GORGOR	0.0025	0	1	1	ω1 = 0.00 (100%)
TUBA3C_HOMSAP	0.0025	0	1	1	ω1 = 0.00 (100%)
TUBA3C_PANTRO	0.0004	0	1	1	ω1 = 1.00 (100%)
TUBA3C_MACMUL	0.0104	0	1	1	ω1 = 0.00 (100%)
TUBA3C_PAPANU	0.0147	0	1	1	ω1 = 0.00 (100%)
Node1	0.0019	0	1	1	ω1 = 0.00 (100%)
Node2	0.0065	0	1	1	ω1 = 0.00 (100%)
Node3	0.0068	0	1	1	ω1 = 0.00 (100%)
Node5	0.0041	0	1	1	ω1 = 0.00 (100%)
TULP2_HOMHOM	0.0043	9.8845	0.0272	0.0025	ω1 = 0.00 (98%)
					ω2 = 1290 (1.5%)
TULP2_GORGOR	0.0089	5.1301	0.2778	0.0278	ω1 = 0.921 (100%)
					ω2 = ∞ (0.34%)
TULP2_CALJAC	0.1193	3.382	0.6163	0.0685	ω1 = 0.00 (51%)
					ω2 = 2.41 (49%)
TULP2_MACMUL	0.003	0	1	1	ω1 = 0.578 (100%)
TULP2_PAPANU	0.0068	0	1	1	ω1 = 0.324 (100%)
TULP2_PONABE	0.0146	0	1	1	ω1 = 0.408 (100%)
TULP2_PANTRO	0.002	0	1	1	ω1 = 0.374 (100%)
Node1	0.001	0.6364	1	0.3032	ω1 = 10000000000 (100%)
Node2	0.0062	0	1	1	ω1 = 0.547 (100%)
Node3	0.0153	0	1	1	ω1 = 0.288 (100%)
Node5	0.0335	0	1	1	ω1 = 0.507 (100%)
TXNDC8_CALJAC	0.0503	4.56	0.4095	0.0372	ω1 = 0.205 (98%)
					ω2 = 2500 (1.7%)
TXNDC8_PONABE	0.0178	0	1	1	ω1 = 0.118 (100%)
TXNDC8_HOMSAP	0.0004	0.5807	1	0.3136	ω1 = 10000000000 (100%)
TXNDC8_PANPAN	0	0	1	1	ω1 = 1.00 (100%)
TXNDC8_GORGOR	0.0031	0	1	1	ω1 = 0.00 (100%)
TXNDC8_MACMUL	0	0	1	1	ω1 = 1.00 (100%)
TXNDC8_PAPANU	0.0043	0	1	1	ω1 = 0.00 (100%)
Node2	0.0093	0	1	1	ω1 = 0.851 (100%)
Node4	0.0106	0.003	1	0.4907	ω1 = 2.29 (100%)
Node7	0.0194	0	1	1	ω1 = 0.196 (100%)
Node9	0.0136	0	1	1	ω1 = 0.00 (100%)
UBQLNL_CALJAC	0.0813	0	1	1	ω1 = 0.544 (100%)
UBQLNL_MACMUL	0.0009	0	1	1	ω1 = 0.982 (100%)
UBQLNL_PAPANU	0	1.4678	1	0.1892	ω1 = 10000000000 (100%)
UBQLNL_PONABE	0.0137	1.6855	1	0.168	ω1 = 2.03 (100%)
UBQLNL_GORGOR	0.006	1.6525	1	0.171	ω1 = 3.31 (100%)
UBQLNL_HOMSAP	0.0032	0.3545	1	0.3616	ω1 = 1.88 (100%)
UBQLNL_PANTRO	0.0067	2.1475	1	0.1311	ω1 = 3.76 (100%)
Node1	0.0106	0	1	1	ω1 = 0.424 (100%)
Node2	0.0173	0	1	1	ω1 = 0.329 (100%)
Node4	0.0168	0	1	1	ω1 = 0.254 (100%)
Node9	0.001	1.5034	1	0.1855	ω1 = 10000000000 (100%)
VCX_PAPANU	0.0206	3.4937	0.5815	0.0646	ω1 = 10000000000 (100%)
VCX_HOMSAP	0.0161	3.0213	0.6613	0.0827	ω1 = 10000000000 (100%)
VCX_MACMUL	0.0061	0	1	1	ω1 = 0.197 (100%)
VCX_PONABE	0.0405	0	1	1	ω1 = 0.407 (100%)
VCX_GORGOR	0.0312	0	1	1	ω1 = 0.443 (100%)
VCX_PANTRO	0.0174	0.1076	1	0.4329	ω1 = 1.44 (100%)
Node1	0.0066	1.1554	1	0.2248	ω1 = 10000000000 (100%)
Node2	0.0183	0.0593	1	0.4528	ω1 = 1.45 (100%)
Node3	0.0771	0	1	1	ω1 = 0.343 (100%)
VCY_CALJAC	0.1902	3.8657	0.586	0.0533	ω1 = 0.00 (69%)
					ω2 = 2.79 (31%)
VCY_PONABE	0.0673	0	1	1	ω1 = 0.7 (100%)
VCY_MACMUL	0.0031	0.2663	1	0	ω1 = 10000000000 (100%)
VCY_PAPANU	0.0266	1.4565	1	0.1903	ω1 = 3.08 (100%)
VCY_GORGOR	0.0243	0	1	1	ω1 = 0.330 (100%)
VCY_HOMSAP	0.0088	1.8414	1	0.1544	ω1 = 10000000000 (100%)
VCY_PANTRO	0.0334	0.4657	1	0.3367	ω1 = 1.68 (100%)
Node1	0.0105	1.2929	1	0.2083	ω1 = 10000000000 (100%)
Node2	0.0157	0	1	1	ω1 = 0.0272 (100%)
Node4	0.0589	0	1	1	ω1 = 0.308 (100%)
Node9	0.0091	0.0105	1	0.4821	ω1 = 1.15 (100%)
ZAN_CALJAC	0.0928	4.213	0.4897	0.0445	ω1 = 0.344 (99%)
					ω2 = 16.3 (0.68%)
ZAN_MACMUL	0.0145	0	1	1	ω1 = 0.437 (100%)
ZAN_PAPANU	0.0126	0	1	1	ω1 = 0.304 (100%)
ZAN_PONABE	0.02	0	1	1	ω1 = 0.621 (100%)
ZAN_GORGOR	0.0198	0	1	1	ω1 = 0.599 (100%)
ZAN_HOMSAP	0.0093	0.0004	1	0.4967	ω1 = 1.04 (100%)
ZAN_PANTRO	0.0082	0	1	1	ω1 = 0.912 (100%)
Node1	0.0054	0	1	1	ω1 = 0.267 (100%)
Node2	0.0162	0	1	1	ω1 = 0.501 (100%)
Node4	0.0246	0	1	1	ω1 = 0.217 (100%)
Node9	0.0022	0	1	1	ω1 = 0.329 (100%)
ZFAND4_HOMSAP	0.0029	3.9733	0.5543	0.0504	ω1 = 10000000000 (100%)
ZFAND4_CALJAC	0.0522	0	1	1	ω1 = 0.725 (100%)
ZFAND4_MACMUL	0.0018	0	1	1	ω1 = 0.399 (100%)
ZFAND4_PAPANU	0.0028	0	1	1	ω1 = 0.755 (100%)
ZFAND4_PONABE	0.0094	0	1	1	ω1 = 0.716 (100%)
ZFAND4_GORGOR	0.0063	0.3334	1	0.3667	ω1 = 1.44 (100%)
ZFAND4_PANTRO	0.0055	0	1	1	ω1 = 0.856 (100%)
Node1	0.0037	0	1	1	ω1 = 0.746 (100%)
Node2	0.0082	0	1	1	ω1 = 0.989 (100%)
Node4	0.0165	0	1	1	ω1 = 0.734 (100%)
Node8	0.001	0.7416	1	0.2849	ω1 = 10000000000 (100%)
